# Supplementary material for: Estimating genetic kin relationships in prehistoric populations
Source: PLoS One. 2018 Apr 23;13(4):e0195491. doi: 10.1371/journal.pone.0195491 (PMC5912749; doi:10.1371/journal.pone.0195491)
Supplement: S2 Table — (XLS) [file pone.0195491.s004.xls]

## Sheet: Sheet1
Pair of individuals	Degree of relationship	Population
NA19701NA19702	First Degree	ASW
NA19703NA19705	First Degree	ASW
NA19704NA19705	First Degree	ASW
NA19707NA19708	First Degree	ASW
NA19982NA19983	First Degree	ASW
NA19713NA19983	First Degree	ASW
NA19713NA19985	First Degree	ASW
NA19818NA19828	First Degree	ASW
NA19819NA19828	First Degree	ASW
NA19834NA19836	First Degree	ASW
NA19835NA19836	First Degree	ASW
NA19900NA19902	First Degree	ASW
NA19901NA19902	First Degree	ASW
NA19908NA19919	First Degree	ASW
NA19909NA19919	First Degree	ASW
NA19914NA19915	First Degree	ASW
NA19916NA19918	First Degree	ASW
NA19917NA19918	First Degree	ASW
NA19920NA20129	First Degree	ASW
NA19921NA20129	First Degree	ASW
NA19922NA19924	First Degree	ASW
NA19923NA19924	First Degree	ASW
NA20126NA20128	First Degree	ASW
NA20127NA20128	First Degree	ASW
NA20276NA20277	First Degree	ASW
NA20282NA20279	First Degree	ASW
NA20278NA20279	First Degree	ASW
NA20282NA20301	First Degree	ASW
NA20282NA20284	First Degree	ASW
NA20282NA20285	First Degree	ASW
NA20284NA20285	First Degree	ASW
NA20287NA20288	First Degree	ASW
NA20289NA20290	First Degree	ASW
NA20289NA20341	First Degree	ASW
NA20291NA20292	First Degree	ASW
NA20294NA20295	First Degree	ASW
NA20296NA20297	First Degree	ASW
NA20299NA20300	First Degree	ASW
NA20301NA20302	First Degree	ASW
NA20312NA20313	First Degree	ASW
NA20314NA20316	First Degree	ASW
NA20317NA20319	First Degree	ASW
NA20332NA20333	First Degree	ASW
NA20334NA20335	First Degree	ASW
NA20334NA20336	First Degree	ASW
NA20336NA20337	First Degree	ASW
NA20336NA20344	First Degree	ASW
NA20342NA20343	First Degree	ASW
NA20344NA20345	First Degree	ASW
NA20344NA20349	First Degree	ASW
NA20346NA20347	First Degree	ASW
NA20349NA20350	First Degree	ASW
NA20356NA20358	First Degree	ASW
NA20357NA20358	First Degree	ASW
NA20359NA20360	First Degree	ASW
NA20363NA20364	First Degree	ASW
NA20412NA20413	First Degree	ASW
HG00866HG00867	First Degree	CDX
HG00978HG00983	First Degree	CDX
HG02371HG02372	First Degree	CDX
HG02373HG02381	First Degree	CDX
NA12889NA12877	First Degree	CEU
NA12890NA12877	First Degree	CEU
NA12891NA12878	First Degree	CEU
NA12892NA12878	First Degree	CEU
NA12873NA12864	First Degree	CEU
NA12872NA12864	First Degree	CEU
NA12874NA12865	First Degree	CEU
NA12875NA12865	First Degree	CEU
NA12827NA12817	First Degree	CEU
NA12828NA12817	First Degree	CEU
NA12829NA12818	First Degree	CEU
NA12830NA12818	First Degree	CEU
NA07037NA06995	First Degree	CEU
NA07435NA06995	First Degree	CEU
NA06986NA06997	First Degree	CEU
NA07045NA06997	First Degree	CEU
NA07045NA12813	First Degree	CEU
NA06984NA12329	First Degree	CEU
NA06989NA12329	First Degree	CEU
NA06994NA07029	First Degree	CEU
NA07000NA07029	First Degree	CEU
NA07022NA07019	First Degree	CEU
NA07056NA07019	First Degree	CEU
NA07031NA07014	First Degree	CEU
NA07051NA07014	First Degree	CEU
NA06985NA06991	First Degree	CEU
NA07034NA07048	First Degree	CEU
NA07055NA07048	First Degree	CEU
NA06993NA06991	First Degree	CEU
NA07346NA07349	First Degree	CEU
NA07347NA07349	First Degree	CEU
NA07357NA07348	First Degree	CEU
NA07345NA07348	First Degree	CEU
NA12154NA10830	First Degree	CEU
NA12155NA10831	First Degree	CEU
NA12156NA10831	First Degree	CEU
NA12248NA10835	First Degree	CEU
NA12249NA10835	First Degree	CEU
NA12272NA10837	First Degree	CEU
NA12273NA10837	First Degree	CEU
NA12274NA10836	First Degree	CEU
NA12275NA10836	First Degree	CEU
NA12003NA10838	First Degree	CEU
NA12004NA10838	First Degree	CEU
NA12005NA10839	First Degree	CEU
NA12006NA10839	First Degree	CEU
NA12286NA10840	First Degree	CEU
NA12287NA10840	First Degree	CEU
NA11917NA10842	First Degree	CEU
NA11918NA10842	First Degree	CEU
NA11919NA10843	First Degree	CEU
NA11920NA10843	First Degree	CEU
NA11930NA10845	First Degree	CEU
NA11931NA10845	First Degree	CEU
NA12144NA10846	First Degree	CEU
NA12145NA10846	First Degree	CEU
NA12146NA10847	First Degree	CEU
NA12239NA10847	First Degree	CEU
NA12056NA10851	First Degree	CEU
NA12057NA10851	First Degree	CEU
NA12058NA10850	First Degree	CEU
NA12045NA10852	First Degree	CEU
NA12046NA10852	First Degree	CEU
NA12043NA10857	First Degree	CEU
NA12044NA10857	First Degree	CEU
NA11843NA10853	First Degree	CEU
NA11839NA10854	First Degree	CEU
NA11840NA10854	First Degree	CEU
NA11831NA10855	First Degree	CEU
NA11832NA10855	First Degree	CEU
NA11829NA10856	First Degree	CEU
NA11830NA10856	First Degree	CEU
NA11881NA10859	First Degree	CEU
NA11882NA10859	First Degree	CEU
NA11992NA10860	First Degree	CEU
NA11993NA10860	First Degree	CEU
NA11994NA10861	First Degree	CEU
NA11995NA10861	First Degree	CEU
NA11893NA10864	First Degree	CEU
NA11894NA10864	First Degree	CEU
NA11891NA10865	First Degree	CEU
NA11892NA10865	First Degree	CEU
NA12234NA10863	First Degree	CEU
NA12264NA10863	First Degree	CEU
NA12340NA12335	First Degree	CEU
NA12341NA12335	First Degree	CEU
NA12342NA12336	First Degree	CEU
NA12343NA12336	First Degree	CEU
NA12347NA12344	First Degree	CEU
NA12348NA12344	First Degree	CEU
NA12383NA12375	First Degree	CEU
NA12489NA12376	First Degree	CEU
NA12546NA12376	First Degree	CEU
NA12399NA12386	First Degree	CEU
NA12400NA12386	First Degree	CEU
NA12413NA12485	First Degree	CEU
NA12414NA12485	First Degree	CEU
NA12718NA12708	First Degree	CEU
NA12716NA12707	First Degree	CEU
NA12717NA12707	First Degree	CEU
NA12748NA12739	First Degree	CEU
NA12749NA12739	First Degree	CEU
NA12750NA12740	First Degree	CEU
NA12751NA12740	First Degree	CEU
NA12760NA12752	First Degree	CEU
NA12761NA12752	First Degree	CEU
NA12762NA12753	First Degree	CEU
NA12763NA12753	First Degree	CEU
NA12775NA12766	First Degree	CEU
NA12776NA12766	First Degree	CEU
NA12777NA12767	First Degree	CEU
NA12778NA12767	First Degree	CEU
NA12812NA12801	First Degree	CEU
NA12813NA12801	First Degree	CEU
NA12814NA12802	First Degree	CEU
NA12815NA12802	First Degree	CEU
NA12842NA12832	First Degree	CEU
NA12843NA12832	First Degree	CEU
HG00403HG00405	First Degree	CHS
HG00404HG00405	First Degree	CHS
HG00406HG00408	First Degree	CHS
HG00407HG00408	First Degree	CHS
HG00418HG00420	First Degree	CHS
HG00419HG00420	First Degree	CHS
HG00421HG00423	First Degree	CHS
HG00422HG00423	First Degree	CHS
HG00427HG00429	First Degree	CHS
HG00428HG00429	First Degree	CHS
HG00436HG00438	First Degree	CHS
HG00437HG00438	First Degree	CHS
HG00442HG00444	First Degree	CHS
HG00443HG00444	First Degree	CHS
HG00445HG00447	First Degree	CHS
HG00446HG00447	First Degree	CHS
HG00448HG00450	First Degree	CHS
HG00449HG00450	First Degree	CHS
HG00451HG00453	First Degree	CHS
HG00452HG00453	First Degree	CHS
HG00457HG00459	First Degree	CHS
HG00458HG00459	First Degree	CHS
HG00463HG00465	First Degree	CHS
HG00464HG00465	First Degree	CHS
HG00472HG00474	First Degree	CHS
HG00473HG00474	First Degree	CHS
HG00475HG00477	First Degree	CHS
HG00476HG00477	First Degree	CHS
HG00478HG00480	First Degree	CHS
HG00479HG00480	First Degree	CHS
HG00500HG00502	First Degree	CHS
HG00501HG00502	First Degree	CHS
HG00501HG00512	First Degree	CHS
HG00501HG00524	First Degree	CHS
HG00512HG00524	First Degree	CHS
HG00512HG00514	First Degree	CHS
HG00513HG00514	First Degree	CHS
HG00524HG00526	First Degree	CHS
HG00525HG00526	First Degree	CHS
HG00530HG00532	First Degree	CHS
HG00531HG00532	First Degree	CHS
HG00533HG00535	First Degree	CHS
HG00534HG00535	First Degree	CHS
HG00536HG00538	First Degree	CHS
HG00537HG00538	First Degree	CHS
HG00542HG00544	First Degree	CHS
HG00543HG00544	First Degree	CHS
HG00556HG00558	First Degree	CHS
HG00557HG00558	First Degree	CHS
HG00559HG00561	First Degree	CHS
HG00560HG00561	First Degree	CHS
HG00565HG00567	First Degree	CHS
HG00566HG00567	First Degree	CHS
HG00577HG00579	First Degree	CHS
HG00578HG00579	First Degree	CHS
HG00577HG00584	First Degree	CHS
HG00578HG00581	First Degree	CHS
HG00578HG00635	First Degree	CHS
HG00580HG00582	First Degree	CHS
HG00581HG00582	First Degree	CHS
HG00581HG00635	First Degree	CHS
HG00583HG00585	First Degree	CHS
HG00584HG00585	First Degree	CHS
HG00589HG00591	First Degree	CHS
HG00590HG00591	First Degree	CHS
HG00592HG00594	First Degree	CHS
HG00593HG00594	First Degree	CHS
HG00595HG00597	First Degree	CHS
HG00596HG00597	First Degree	CHS
HG00607HG00609	First Degree	CHS
HG00608HG00609	First Degree	CHS
HG00610HG00612	First Degree	CHS
HG00611HG00612	First Degree	CHS
HG00613HG00615	First Degree	CHS
HG00614HG00615	First Degree	CHS
HG00619HG00621	First Degree	CHS
HG00620HG00621	First Degree	CHS
HG00625HG00627	First Degree	CHS
HG00626HG00627	First Degree	CHS
HG00628HG00630	First Degree	CHS
HG00629HG00630	First Degree	CHS
HG00634HG00636	First Degree	CHS
HG00635HG00636	First Degree	CHS
HG00650HG00652	First Degree	CHS
HG00651HG00652	First Degree	CHS
HG00653HG00655	First Degree	CHS
HG00654HG00655	First Degree	CHS
HG00656HG00702	First Degree	CHS
HG00656HG00658	First Degree	CHS
HG00657HG00658	First Degree	CHS
HG00657HG00702	First Degree	CHS
HG00658HG00702	First Degree	CHS
HG00662HG00664	First Degree	CHS
HG00663HG00664	First Degree	CHS
HG00671HG00673	First Degree	CHS
HG00672HG00673	First Degree	CHS
HG00683HG00685	First Degree	CHS
HG00684HG00685	First Degree	CHS
HG00689HG00691	First Degree	CHS
HG00690HG00691	First Degree	CHS
HG00692HG00694	First Degree	CHS
HG00693HG00694	First Degree	CHS
HG00698HG00700	First Degree	CHS
HG00699HG00700	First Degree	CHS
HG00701HG00703	First Degree	CHS
HG00702HG00703	First Degree	CHS
HG00704HG00706	First Degree	CHS
HG00705HG00706	First Degree	CHS
HG00707HG00709	First Degree	CHS
HG00708HG00709	First Degree	CHS
HG00716HG00718	First Degree	CHS
HG00717HG00718	First Degree	CHS
HG01112HG01114	First Degree	CLM
HG01113HG01114	First Degree	CLM
HG01124HG01126	First Degree	CLM
HG01125HG01126	First Degree	CLM
HG01133HG01135	First Degree	CLM
HG01134HG01135	First Degree	CLM
HG01136HG01138	First Degree	CLM
HG01137HG01138	First Degree	CLM
HG01139HG01141	First Degree	CLM
HG01140HG01141	First Degree	CLM
HG01148HG01150	First Degree	CLM
HG01149HG01150	First Degree	CLM
HG01250HG01252	First Degree	CLM
HG01251HG01252	First Degree	CLM
HG01253HG01255	First Degree	CLM
HG01254HG01255	First Degree	CLM
HG01256HG01258	First Degree	CLM
HG01257HG01258	First Degree	CLM
HG01259HG01261	First Degree	CLM
HG01260HG01261	First Degree	CLM
HG01271HG01273	First Degree	CLM
HG01272HG01273	First Degree	CLM
HG01274HG01276	First Degree	CLM
HG01275HG01276	First Degree	CLM
HG01277HG01279	First Degree	CLM
HG01278HG01279	First Degree	CLM
HG01341HG01343	First Degree	CLM
HG01342HG01343	First Degree	CLM
HG01344HG01346	First Degree	CLM
HG01345HG01346	First Degree	CLM
HG01347HG01349	First Degree	CLM
HG01348HG01349	First Degree	CLM
HG01350HG01352	First Degree	CLM
HG01351HG01352	First Degree	CLM
HG01353HG01355	First Degree	CLM
HG01354HG01355	First Degree	CLM
HG01356HG01358	First Degree	CLM
HG01357HG01358	First Degree	CLM
HG01359HG01361	First Degree	CLM
HG01360HG01361	First Degree	CLM
HG01365HG01367	First Degree	CLM
HG01366HG01367	First Degree	CLM
HG01374HG01376	First Degree	CLM
HG01375HG01376	First Degree	CLM
HG01377HG01379	First Degree	CLM
HG01378HG01379	First Degree	CLM
HG01383HG01385	First Degree	CLM
HG01384HG01385	First Degree	CLM
HG01389HG01391	First Degree	CLM
HG01390HG01391	First Degree	CLM
HG01437HG01439	First Degree	CLM
HG01438HG01439	First Degree	CLM
HG01441HG01442	First Degree	CLM
HG01455HG01457	First Degree	CLM
HG01456HG01457	First Degree	CLM
HG01461HG01463	First Degree	CLM
HG01462HG01463	First Degree	CLM
HG01464HG01466	First Degree	CLM
HG01465HG01466	First Degree	CLM
HG01488HG01490	First Degree	CLM
HG01489HG01490	First Degree	CLM
HG01491HG01493	First Degree	CLM
HG01492HG01493	First Degree	CLM
HG01494HG01496	First Degree	CLM
HG01495HG01496	First Degree	CLM
HG01497HG01499	First Degree	CLM
HG01498HG01499	First Degree	CLM
HG01550HG01552	First Degree	CLM
HG01551HG01552	First Degree	CLM
HG00144HG00155	First Degree	GBR
HG00146HG00147	First Degree	GBR
HG00158HG00153	First Degree	GBR
HG00247HG00248	First Degree	GBR
NA20868NA20871	First Degree	GIH
NA20886NA20898	First Degree	GIH
NA20909NA20910	First Degree	GIH
HG01500HG01502	First Degree	IBS
HG01501HG01502	First Degree	IBS
HG01503HG01505	First Degree	IBS
HG01504HG01505	First Degree	IBS
HG01506HG01508	First Degree	IBS
HG01507HG01508	First Degree	IBS
HG01509HG01511	First Degree	IBS
HG01510HG01511	First Degree	IBS
HG01512HG01514	First Degree	IBS
HG01513HG01514	First Degree	IBS
HG01515HG01517	First Degree	IBS
HG01516HG01517	First Degree	IBS
HG01518HG01520	First Degree	IBS
HG01519HG01520	First Degree	IBS
HG01521HG01523	First Degree	IBS
HG01522HG01523	First Degree	IBS
HG01524HG01526	First Degree	IBS
HG01525HG01526	First Degree	IBS
HG01527HG01529	First Degree	IBS
HG01528HG01529	First Degree	IBS
HG01530HG01532	First Degree	IBS
HG01531HG01532	First Degree	IBS
HG01536HG01538	First Degree	IBS
HG01537HG01538	First Degree	IBS
HG01603HG01601	First Degree	IBS
HG01602HG01601	First Degree	IBS
HG01606HG01604	First Degree	IBS
HG01605HG01604	First Degree	IBS
HG01607HG01609	First Degree	IBS
HG01608HG01609	First Degree	IBS
HG01612HG01611	First Degree	IBS
HG01610HG01611	First Degree	IBS
HG01613HG01614	First Degree	IBS
HG01615HG01614	First Degree	IBS
HG01617HG01616	First Degree	IBS
HG01618HG01616	First Degree	IBS
HG01619HG01621	First Degree	IBS
HG01620HG01621	First Degree	IBS
HG01623HG01622	First Degree	IBS
HG01624HG01622	First Degree	IBS
HG01625HG01627	First Degree	IBS
HG01626HG01627	First Degree	IBS
HG01628HG01629	First Degree	IBS
HG01630HG01629	First Degree	IBS
HG01631HG01633	First Degree	IBS
HG01632HG01633	First Degree	IBS
HG01668HG01667	First Degree	IBS
HG01669HG01667	First Degree	IBS
HG01672HG01671	First Degree	IBS
HG01670HG01671	First Degree	IBS
HG01675HG01674	First Degree	IBS
HG01673HG01674	First Degree	IBS
HG01678HG01677	First Degree	IBS
HG01676HG01677	First Degree	IBS
HG01679HG01681	First Degree	IBS
HG01680HG01681	First Degree	IBS
HG01684HG01683	First Degree	IBS
HG01682HG01683	First Degree	IBS
HG01685HG01687	First Degree	IBS
HG01686HG01687	First Degree	IBS
HG01694HG01696	First Degree	IBS
HG01695HG01696	First Degree	IBS
HG01699HG01698	First Degree	IBS
HG01697HG01698	First Degree	IBS
HG01702HG01701	First Degree	IBS
HG01700HG01701	First Degree	IBS
HG01705HG01703	First Degree	IBS
HG01704HG01703	First Degree	IBS
HG01707HG01706	First Degree	IBS
HG01708HG01706	First Degree	IBS
HG01709HG01711	First Degree	IBS
HG01710HG01711	First Degree	IBS
HG01746HG01748	First Degree	IBS
HG01747HG01748	First Degree	IBS
HG01756HG01755	First Degree	IBS
HG01757HG01755	First Degree	IBS
HG01761HG01763	First Degree	IBS
HG01762HG01763	First Degree	IBS
HG01770HG01772	First Degree	IBS
HG01771HG01772	First Degree	IBS
HG01775HG01774	First Degree	IBS
HG01773HG01774	First Degree	IBS
HG01776HG01778	First Degree	IBS
HG01777HG01778	First Degree	IBS
HG01781HG01780	First Degree	IBS
HG01779HG01780	First Degree	IBS
HG01783HG01782	First Degree	IBS
HG01784HG01782	First Degree	IBS
HG02220HG02222	First Degree	IBS
HG02221HG02222	First Degree	IBS
HG02223HG02225	First Degree	IBS
HG02224HG02225	First Degree	IBS
HG02230HG02229	First Degree	IBS
HG02231HG02229	First Degree	IBS
HG02233HG02234	First Degree	IBS
HG02232HG02234	First Degree	IBS
HG02235HG02237	First Degree	IBS
HG02236HG02237	First Degree	IBS
HG02238HG02240	First Degree	IBS
HG02239HG02240	First Degree	IBS
HG02016HG02015	First Degree	KHV
HG02017HG02015	First Degree	KHV
HG02019HG02018	First Degree	KHV
HG02020HG02018	First Degree	KHV
HG02021HG02023	First Degree	KHV
HG02025HG02024	First Degree	KHV
HG02026HG02024	First Degree	KHV
HG02028HG02027	First Degree	KHV
HG02029HG02027	First Degree	KHV
HG02031HG02030	First Degree	KHV
HG02032HG02030	First Degree	KHV
HG02046HG02067	First Degree	KHV
HG02057HG02056	First Degree	KHV
HG02058HG02056	First Degree	KHV
HG02060HG02059	First Degree	KHV
HG02061HG02059	First Degree	KHV
HG02069HG02068	First Degree	KHV
HG02070HG02068	First Degree	KHV
HG02072HG02071	First Degree	KHV
HG02073HG02071	First Degree	KHV
HG02075HG02074	First Degree	KHV
HG02076HG02074	First Degree	KHV
HG02078HG02077	First Degree	KHV
HG02079HG02077	First Degree	KHV
HG02081HG02080	First Degree	KHV
HG02082HG02080	First Degree	KHV
HG02084HG02083	First Degree	KHV
HG02085HG02083	First Degree	KHV
HG02121HG02120	First Degree	KHV
HG02122HG02120	First Degree	KHV
HG02127HG02126	First Degree	KHV
HG02128HG02126	First Degree	KHV
HG02130HG02129	First Degree	KHV
HG02131HG02129	First Degree	KHV
HG02133HG02132	First Degree	KHV
HG02134HG02132	First Degree	KHV
HG02136HG02135	First Degree	KHV
HG02137HG02135	First Degree	KHV
HG02512HG02514	First Degree	KHV
HG02513HG02514	First Degree	KHV
HG02521HG02523	First Degree	KHV
HG02522HG02523	First Degree	KHV
NA19313NA19331	First Degree	LWK
NA19347NA19352	First Degree	LWK
NA19373NA19374	First Degree	LWK
NA19381NA19382	First Degree	LWK
NA19396NA19397	First Degree	LWK
NA19432NA19434	First Degree	LWK
NA19432NA19444	First Degree	LWK
NA19434NA19444	First Degree	LWK
NA19443NA19470	First Degree	LWK
NA19445NA19453	First Degree	LWK
NA19469NA19470	First Degree	LWK
NA19648NA19650	First Degree	MXL
NA19649NA19650	First Degree	MXL
NA19651NA19653	First Degree	MXL
NA19652NA19653	First Degree	MXL
NA19654NA19656	First Degree	MXL
NA19655NA19656	First Degree	MXL
NA19657NA19659	First Degree	MXL
NA19658NA19659	First Degree	MXL
NA19660NA19662	First Degree	MXL
NA19661NA19662	First Degree	MXL
NA19660NA19672	First Degree	MXL
NA19660NA19685	First Degree	MXL
NA19662NA19685	First Degree	MXL
NA19663NA19665	First Degree	MXL
NA19664NA19665	First Degree	MXL
NA19669NA19671	First Degree	MXL
NA19670NA19671	First Degree	MXL
NA19672NA19674	First Degree	MXL
NA19675NA19677	First Degree	MXL
NA19676NA19677	First Degree	MXL
NA19678NA19675	First Degree	MXL
NA19679NA19675	First Degree	MXL
NA19675NA19680	First Degree	MXL
NA19678NA19680	First Degree	MXL
NA19679NA19680	First Degree	MXL
NA19681NA19683	First Degree	MXL
NA19682NA19683	First Degree	MXL
NA19684NA19686	First Degree	MXL
NA19685NA19686	First Degree	MXL
NA19685NA19661	First Degree	MXL
NA19716NA19718	First Degree	MXL
NA19717NA19718	First Degree	MXL
NA19719NA19721	First Degree	MXL
NA19720NA19721	First Degree	MXL
NA19722NA19724	First Degree	MXL
NA19723NA19724	First Degree	MXL
NA19725NA19727	First Degree	MXL
NA19726NA19727	First Degree	MXL
NA19728NA19730	First Degree	MXL
NA19729NA19730	First Degree	MXL
NA19731NA19733	First Degree	MXL
NA19732NA19733	First Degree	MXL
NA19740NA19742	First Degree	MXL
NA19741NA19742	First Degree	MXL
NA19746NA19748	First Degree	MXL
NA19747NA19748	First Degree	MXL
NA19749NA19751	First Degree	MXL
NA19750NA19751	First Degree	MXL
NA19755NA19757	First Degree	MXL
NA19756NA19757	First Degree	MXL
NA19758NA19760	First Degree	MXL
NA19759NA19760	First Degree	MXL
NA19761NA19763	First Degree	MXL
NA19762NA19763	First Degree	MXL
NA19764NA19766	First Degree	MXL
NA19770NA19772	First Degree	MXL
NA19771NA19772	First Degree	MXL
NA19773NA19775	First Degree	MXL
NA19774NA19775	First Degree	MXL
NA19776NA19778	First Degree	MXL
NA19777NA19778	First Degree	MXL
NA19779NA19781	First Degree	MXL
NA19780NA19781	First Degree	MXL
NA19782NA19784	First Degree	MXL
NA19783NA19784	First Degree	MXL
NA19785NA19787	First Degree	MXL
NA19786NA19787	First Degree	MXL
NA19788NA19790	First Degree	MXL
NA19789NA19790	First Degree	MXL
NA19794NA19796	First Degree	MXL
NA19795NA19796	First Degree	MXL
HG01565HG01567	First Degree	PEL
HG01566HG01567	First Degree	PEL
HG01571HG01573	First Degree	PEL
HG01572HG01573	First Degree	PEL
HG01577HG01579	First Degree	PEL
HG01578HG01579	First Degree	PEL
HG01892HG01898	First Degree	PEL
HG01893HG01898	First Degree	PEL
HG01917HG01919	First Degree	PEL
HG01918HG01919	First Degree	PEL
HG01920HG01922	First Degree	PEL
HG01921HG01922	First Degree	PEL
HG01923HG01925	First Degree	PEL
HG01924HG01925	First Degree	PEL
HG01926HG01928	First Degree	PEL
HG01927HG01928	First Degree	PEL
HG01932HG01934	First Degree	PEL
HG01933HG01934	First Degree	PEL
HG01935HG01937	First Degree	PEL
HG01936HG01937	First Degree	PEL
HG01938HG01940	First Degree	PEL
HG01939HG01940	First Degree	PEL
HG01941HG01943	First Degree	PEL
HG01942HG01943	First Degree	PEL
HG01944HG01946	First Degree	PEL
HG01945HG01946	First Degree	PEL
HG01947HG01949	First Degree	PEL
HG01948HG01949	First Degree	PEL
HG01950HG01952	First Degree	PEL
HG01951HG01952	First Degree	PEL
HG01953HG01955	First Degree	PEL
HG01954HG01955	First Degree	PEL
HG01967HG01969	First Degree	PEL
HG01968HG01969	First Degree	PEL
HG01970HG01972	First Degree	PEL
HG01971HG01972	First Degree	PEL
HG01973HG01975	First Degree	PEL
HG01974HG01975	First Degree	PEL
HG01976HG01978	First Degree	PEL
HG01977HG01978	First Degree	PEL
HG01979HG01981	First Degree	PEL
HG01980HG01981	First Degree	PEL
HG01982HG01984	First Degree	PEL
HG01983HG01984	First Degree	PEL
HG01991HG01993	First Degree	PEL
HG01992HG01993	First Degree	PEL
HG01997HG01998	First Degree	PEL
HG02008HG01998	First Degree	PEL
HG02002HG02004	First Degree	PEL
HG02003HG02004	First Degree	PEL
HG02089HG02091	First Degree	PEL
HG02090HG02091	First Degree	PEL
HG02104HG02106	First Degree	PEL
HG02105HG02106	First Degree	PEL
HG02146HG02148	First Degree	PEL
HG02147HG02148	First Degree	PEL
HG02259HG02261	First Degree	PEL
HG02260HG02261	First Degree	PEL
HG02271HG02273	First Degree	PEL
HG02272HG02273	First Degree	PEL
HG02277HG02279	First Degree	PEL
HG02278HG02279	First Degree	PEL
HG02285HG02287	First Degree	PEL
HG02286HG02287	First Degree	PEL
HG02291HG02293	First Degree	PEL
HG02292HG02293	First Degree	PEL
HG02298HG02300	First Degree	PEL
HG02299HG02300	First Degree	PEL
HG02298HG02302	First Degree	PEL
HG02301HG02303	First Degree	PEL
HG02302HG02303	First Degree	PEL
HG00551HG00552	First Degree	CHS
HG00553HG00555	First Degree	CHS
HG00554HG00555	First Degree	CHS
HG00637HG00639	First Degree	PUR
HG00638HG00639	First Degree	PUR
HG00640HG00642	First Degree	PUR
HG00641HG00642	First Degree	PUR
HG00731HG00733	First Degree	PUR
HG00732HG00733	First Degree	PUR
HG00734HG00735	First Degree	PUR
HG01047HG00735	First Degree	PUR
HG00736HG00738	First Degree	PUR
HG00737HG00738	First Degree	PUR
HG00739HG00741	First Degree	PUR
HG00740HG00741	First Degree	PUR
HG01048HG01050	First Degree	PUR
HG01049HG01050	First Degree	PUR
HG01051HG01053	First Degree	PUR
HG01052HG01053	First Degree	PUR
HG01054HG01056	First Degree	PUR
HG01055HG01056	First Degree	PUR
HG01060HG01062	First Degree	PUR
HG01061HG01062	First Degree	PUR
HG01066HG01068	First Degree	PUR
HG01067HG01068	First Degree	PUR
HG01069HG01071	First Degree	PUR
HG01070HG01071	First Degree	PUR
HG01072HG01074	First Degree	PUR
HG01073HG01074	First Degree	PUR
HG01079HG01081	First Degree	PUR
HG01080HG01081	First Degree	PUR
HG01082HG01084	First Degree	PUR
HG01083HG01084	First Degree	PUR
HG01085HG01087	First Degree	PUR
HG01086HG01087	First Degree	PUR
HG01094HG01096	First Degree	PUR
HG01095HG01096	First Degree	PUR
HG01097HG01099	First Degree	PUR
HG01098HG01099	First Degree	PUR
HG01101HG01103	First Degree	PUR
HG01102HG01103	First Degree	PUR
HG01104HG01106	First Degree	PUR
HG01105HG01106	First Degree	PUR
HG01107HG01109	First Degree	PUR
HG01108HG01109	First Degree	PUR
HG01167HG01169	First Degree	PUR
HG01168HG01169	First Degree	PUR
HG01170HG01172	First Degree	PUR
HG01171HG01172	First Degree	PUR
HG01173HG01175	First Degree	PUR
HG01174HG01175	First Degree	PUR
HG01176HG01178	First Degree	PUR
HG01177HG01178	First Degree	PUR
HG01182HG01184	First Degree	PUR
HG01183HG01184	First Degree	PUR
HG01187HG01189	First Degree	PUR
HG01188HG01189	First Degree	PUR
HG01190HG01192	First Degree	PUR
HG01191HG01192	First Degree	PUR
HG01197HG01199	First Degree	PUR
HG01198HG01199	First Degree	PUR
HG01204HG01206	First Degree	PUR
HG01205HG01206	First Degree	PUR
HG01241HG01243	First Degree	PUR
HG01242HG01243	First Degree	PUR
HG01247HG01100	First Degree	PUR
HG01248HG01100	First Degree	PUR
HG01110HG01249	First Degree	PUR
HG01111HG01249	First Degree	PUR
NA20526NA20792	First Degree	TSI
NA18486NA18484	First Degree	YRI
NA18488NA18484	First Degree	YRI
NA18487NA18485	First Degree	YRI
NA18489NA18485	First Degree	YRI
NA18498NA18497	First Degree	YRI
NA18499NA18497	First Degree	YRI
NA18501NA18500	First Degree	YRI
NA18502NA18500	First Degree	YRI
NA18504NA18503	First Degree	YRI
NA18505NA18503	First Degree	YRI
NA18507NA18506	First Degree	YRI
NA18508NA18506	First Degree	YRI
NA18511NA18509	First Degree	YRI
NA18516NA18515	First Degree	YRI
NA18517NA18515	First Degree	YRI
NA18519NA18518	First Degree	YRI
NA18520NA18518	First Degree	YRI
NA18522NA18521	First Degree	YRI
NA18523NA18521	First Degree	YRI
NA18852NA18854	First Degree	YRI
NA18853NA18854	First Degree	YRI
NA18855NA18857	First Degree	YRI
NA18856NA18857	First Degree	YRI
NA18858NA18860	First Degree	YRI
NA18859NA18860	First Degree	YRI
NA18861NA18863	First Degree	YRI
NA18862NA18863	First Degree	YRI
NA18867NA18869	First Degree	YRI
NA18868NA18869	First Degree	YRI
NA18870NA18872	First Degree	YRI
NA18871NA18872	First Degree	YRI
NA18873NA18875	First Degree	YRI
NA18874NA18875	First Degree	YRI
NA18876NA18906	First Degree	YRI
NA18877NA18906	First Degree	YRI
NA18907NA19252	First Degree	YRI
NA18909NA18911	First Degree	YRI
NA18910NA18911	First Degree	YRI
NA18912NA18914	First Degree	YRI
NA18913NA18914	First Degree	YRI
NA18913NA19238	First Degree	YRI
NA18916NA18930	First Degree	YRI
NA18917NA18930	First Degree	YRI
NA18923NA18925	First Degree	YRI
NA18924NA18925	First Degree	YRI
NA18933NA18935	First Degree	YRI
NA18934NA18935	First Degree	YRI
NA19092NA19094	First Degree	YRI
NA19093NA19094	First Degree	YRI
NA19095NA19097	First Degree	YRI
NA19096NA19097	First Degree	YRI
NA19098NA19100	First Degree	YRI
NA19099NA19100	First Degree	YRI
NA19101NA19103	First Degree	YRI
NA19102NA19103	First Degree	YRI
NA19105NA19104	First Degree	YRI
NA19104NA19153	First Degree	YRI
NA19107NA19109	First Degree	YRI
NA19108NA19109	First Degree	YRI
NA19113NA19115	First Degree	YRI
NA19114NA19115	First Degree	YRI
NA19116NA19120	First Degree	YRI
NA19119NA19120	First Degree	YRI
NA19117NA19174	First Degree	YRI
NA19118NA19174	First Degree	YRI
NA19121NA19123	First Degree	YRI
NA19122NA19123	First Degree	YRI
NA19127NA19129	First Degree	YRI
NA19128NA19129	First Degree	YRI
NA19137NA19139	First Degree	YRI
NA19138NA19139	First Degree	YRI
NA19140NA19142	First Degree	YRI
NA19141NA19142	First Degree	YRI
NA19143NA19145	First Degree	YRI
NA19144NA19145	First Degree	YRI
NA19146NA19148	First Degree	YRI
NA19147NA19148	First Degree	YRI
NA19149NA19151	First Degree	YRI
NA19150NA19151	First Degree	YRI
NA19152NA19154	First Degree	YRI
NA19153NA19154	First Degree	YRI
NA19159NA19161	First Degree	YRI
NA19160NA19161	First Degree	YRI
NA19166NA19184	First Degree	YRI
NA19171NA19173	First Degree	YRI
NA19172NA19173	First Degree	YRI
NA19175NA19177	First Degree	YRI
NA19176NA19177	First Degree	YRI
NA19184NA19186	First Degree	YRI
NA19185NA19186	First Degree	YRI
NA19189NA19191	First Degree	YRI
NA19190NA19191	First Degree	YRI
NA19195NA19196	First Degree	YRI
NA19197NA19199	First Degree	YRI
NA19198NA19199	First Degree	YRI
NA19200NA19202	First Degree	YRI
NA19201NA19202	First Degree	YRI
NA19203NA19205	First Degree	YRI
NA19204NA19205	First Degree	YRI
NA19203NA19184	First Degree	YRI
NA19206NA19208	First Degree	YRI
NA19207NA19208	First Degree	YRI
NA19209NA19211	First Degree	YRI
NA19210NA19211	First Degree	YRI
NA19213NA19215	First Degree	YRI
NA19214NA19215	First Degree	YRI
NA19213NA19254	First Degree	YRI
NA19222NA19221	First Degree	YRI
NA19223NA19221	First Degree	YRI
NA19225NA19224	First Degree	YRI
NA19226NA19224	First Degree	YRI
NA19235NA19237	First Degree	YRI
NA19236NA19237	First Degree	YRI
NA19238NA19240	First Degree	YRI
NA19239NA19240	First Degree	YRI
NA19247NA19249	First Degree	YRI
NA19248NA19249	First Degree	YRI
NA19256NA19258	First Degree	YRI
NA19257NA19258	First Degree	YRI
