# Supplementary material for: Estimating genetic kin relationships in prehistoric populations
Source: PLoS One. 2018 Apr 23;13(4):e0195491. doi: 10.1371/journal.pone.0195491 (PMC5912749; doi:10.1371/journal.pone.0195491)
Supplement: S3 Table — (XLS) [file pone.0195491.s005.xls]

## Sheet: Sheet1
Pair of individuals	Degree of relationship	Population
NA19625NA20414	Second Degree	ASW
NA19713NA19714	Second Degree	ASW
NA19985NA19983	Second Degree	ASW
NA20279NA20284	Second Degree	ASW
NA20279NA20285	Second Degree	ASW
NA20282NA20302	Second Degree	ASW
NA20282NA20313	Second Degree	ASW
NA20290NA20341	Second Degree	ASW
NA20301NA20284	Second Degree	ASW
NA20301NA20279	Second Degree	ASW
NA20302NA20313	Second Degree	ASW
NA20332NA20343	Second Degree	ASW
NA20334NA20337	Second Degree	ASW
NA20335NA20336	Second Degree	ASW
NA20344NA20350	Second Degree	ASW
NA20345NA20349	Second Degree	ASW
NA20347NA20363	Second Degree	ASW
NA20359NA20363	Second Degree	ASW
HG02250HG02377	Second Degree	CDX
HG02353HG02363	Second Degree	CDX
HG02375HG02388	Second Degree	CDX
HG02386HG02387	Second Degree	CDX
NA07031NA12045	Second Degree	CEU
NA12264NA12155	Second Degree	CEU
NA12801NA07045	Second Degree	CEU
NA12813NA06997	Second Degree	CEU
HG00418HG00427	Second Degree	CHS
HG00501HG00514	Second Degree	CHS
HG00501HG00526	Second Degree	CHS
HG00502HG00512	Second Degree	CHS
HG00502HG00524	Second Degree	CHS
HG00512HG00526	Second Degree	CHS
HG00514HG00524	Second Degree	CHS
HG00577HG00585	Second Degree	CHS
HG00578HG00582	Second Degree	CHS
HG00578HG00636	Second Degree	CHS
HG00579HG00581	Second Degree	CHS
HG00579HG00635	Second Degree	CHS
HG00581HG00636	Second Degree	CHS
HG00582HG00635	Second Degree	CHS
HG00584HG00579	Second Degree	CHS
HG00658HG00703	Second Degree	CHS
HG00657HG00703	Second Degree	CHS
HG00656HG00703	Second Degree	CHS
HG01440HG01442	Second Degree	CLM
NA20891NA20907	Second Degree	GIH
NA20893NA20895	Second Degree	GIH
NA19027NA19311	Second Degree	LWK
NA19313NA19334	Second Degree	LWK
NA19380NA19382	Second Degree	LWK
NA19434NA19453	Second Degree	LWK
NA19444NA19453	Second Degree	LWK
NA19469NA19443	Second Degree	LWK
NA19657NA19753	Second Degree	MXL
NA19660NA19686	Second Degree	MXL
NA19660NA19664	Second Degree	MXL
NA19661NA19686	Second Degree	MXL
NA19662NA19672	Second Degree	MXL
NA19664NA19672	Second Degree	MXL
NA19672NA19685	Second Degree	MXL
NA19677NA19679	Second Degree	MXL
NA19677NA19678	Second Degree	MXL
NA19680NA19677	Second Degree	MXL
NA19726NA19738	Second Degree	MXL
HG01983HG01936	Second Degree	PEL
HG02300HG02302	Second Degree	PEL
HG02303HG02298	Second Degree	PEL
NA18863NA19105	Second Degree	YRI
NA18914NA19238	Second Degree	YRI
NA19092NA19101	Second Degree	YRI
NA19104NA19154	Second Degree	YRI
NA19166NA19186	Second Degree	YRI
NA19203NA19186	Second Degree	YRI
NA19215NA19254	Second Degree	YRI
