# Supplementary material for: Estimating genetic kin relationships in prehistoric populations
Source: PLoS One. 2018 Apr 23;13(4):e0195491. doi: 10.1371/journal.pone.0195491 (PMC5912749; doi:10.1371/journal.pone.0195491)
Supplement: S1 File — (GZ) [file pone.0195491.s007.gz]

Archive with 2 entries (2 files):
- READscript.R
- READ.py
