# Supplementary material for: Estimating genetic kin relationships in prehistoric populations
Source: PLoS One. 2018 Apr 23;13(4):e0195491. doi: 10.1371/journal.pone.0195491 (PMC5912749; doi:10.1371/journal.pone.0195491)
Supplement: S1 File — (GZ) [file pone.0195491.s007.gz › READ.py]

#!/usr/bin/python

Usage =""" 

Current READ version only supports .tped files.

READ.py <InputFile> <standardization> <standardization_value>
"""

print "   ===Thank you for using Relationship Estimation from Ancient DNA (READ)==="
print ""
print ""

import re
import random
import sys
import subprocess
import os

path_Rscript='/usr/bin/Rscript'
Arguments = sys.argv[1:]
norm_method="median"
norm_value=''
Filetype='TPED'
if len(Arguments)>=2:
	norm_method=Arguments[1]
if len(Arguments)>=3:
	norm_value=float(Arguments[2])

	
	
	
InFileName= Arguments[0] + '.tped'
try:
	open(InFileName,'r')
except IOError:
	print("the file %s.tped does not exist" % InFileName)

InFile = open(InFileName, 'r')

OutFileName='Read_intermediate_output'
OutFile=open(OutFileName, 'w')


dictionary_pair_individuals={}
dictionary_pair_individuals_missinginfo={}
list_all_individuals=[]
list_2_all_individuals=[]
previous_window=0
Missing_info=0
IBS2=0
IBS0=0
Total_snps_window=0
full_call_var=0
full_call_var_corrected=0
List_individuals=[]

print "Starting pairwise comparisons in windows"
print ""


if Filetype == "TPED":
	FirstLine = InFile.readline()
	FirstLine = FirstLine.strip("\n")
	ElementsFirstLine = FirstLine.split("\t")
	Genotype = ElementsFirstLine[4:]
	Number_individuals= len(Genotype)/2
	for l in open(Arguments[0] + '.tfam'):
		split=l.split()
		list_all_individuals.append(split[1])
	#for i in range(1,Number_individuals+1):
	#	list_all_individuals.append('Ind%d' % i)
	list_2_all_individuals.extend(list_all_individuals)
	for idx1, j in enumerate(list_all_individuals):
		for idx2, i in enumerate(list_2_all_individuals):
			if (i == j or idx1 >= idx2):
				continue
			else:
				dictionary_pair_individuals["%s%s" % (j,i)]=0
				dictionary_pair_individuals_missinginfo["%s%s" % (j,i)]=0
				List_individuals.append("%s%s" % (j,i))
	InFile.seek(0)
	OutFile.write("PairIndividuals\tChromosome\tWindowIndex\tSNVperWindow\tIBS2\tIBS0\tP1\tP0\tMissing\n")
	previous_window=0
	snp_count=0
	
	for Line in InFile:
		snp_count+=1
		Line = Line.strip("\n")
		ElementList = Line.split()
		Chromosome = int(ElementList[0])
		Position = int(ElementList[3])
		Genotype= ElementList[4:]
		window_index=Position/1000000

		if (snp_count%5000)==0:
			print "Current position: Chromosome %s, bp %s" %(Chromosome,Position)
		
		Genotype="".join(Genotype)
		Alleles_individuals = [Genotype[i:i+2] for i in range(0, len(Genotype), 2)]
		if window_index == previous_window:
			full_call_var+=1
			for idx1, i in enumerate(list_all_individuals):
				for idx2, j in enumerate(list_2_all_individuals): 
						if (i == j or idx1 >= idx2): #I think this comparison is wrong
							continue
						elif (Alleles_individuals[idx2]=="00") or (Alleles_individuals[idx1]=="00"):
							dictionary_pair_individuals_missinginfo["%s%s" % (list_all_individuals[idx1],list_all_individuals[idx2])]+=1
						elif Alleles_individuals[idx1] == Alleles_individuals[idx2]:
							dictionary_pair_individuals["%s%s" % (list_all_individuals[idx1],list_all_individuals[idx2])]+=1

		else: 
			IBS2= [dictionary_pair_individuals[pair] for pair in List_individuals]
			Missing_info = [dictionary_pair_individuals_missinginfo[pair] for pair in List_individuals]
			for valor, missing, pair in zip(IBS2,Missing_info,List_individuals):
				full_call_var_corrected = full_call_var - missing
				IBS0= float(full_call_var_corrected - valor)
				if (full_call_var_corrected!=0):
					P2 = float(valor)/full_call_var_corrected
					P0 = float(IBS0/full_call_var_corrected)
					OutString= "%s\t%s\t%s\t%i\t%i\t%i\t%.3f\t%.3f\t%i\t%i" % (pair, Chromosome, window_index, full_call_var, valor, IBS0,P2,P0,missing,full_call_var_corrected)
					OutFile.write(OutString+ '\n')
				
			for key in dictionary_pair_individuals:
				dictionary_pair_individuals[key]=0	
			for key in dictionary_pair_individuals_missinginfo:
				dictionary_pair_individuals_missinginfo[key]=0
			full_call_var=1
			previous_window= window_index	
				
			for idx1, i in enumerate(list_all_individuals):
				for idx2, j in enumerate(list_2_all_individuals):
					if (i == j or idx1 >= idx2): #I think this comparison is wrong
						continue
					elif (Alleles_individuals[idx2]=="00") or (Alleles_individuals[idx1]=="00"):
						dictionary_pair_individuals_missinginfo["%s%s" % (list_all_individuals[idx1],list_all_individuals[idx2])]+=1
					elif Alleles_individuals[idx1] == Alleles_individuals[idx2]:
						dictionary_pair_individuals["%s%s" % (list_all_individuals[idx1],list_all_individuals[idx2])]+=1
else:
	print "Format was not specified or it is not supported."

OutFile.close()
InFile.close()

print ""

###Order intermediate Output
OutFile_1=open('READ_output_ordered_firstline', 'w') #This will be the ordered Output
OutFile_1.write("PairIndividuals\tChromosome\tWindowIndex\tSNVperWindow_original\tIBS2\tIBS0\tP2\tP0\tMissing\tSNVperWindow\n")
OutFile_1.close()
list_filestocat=[]
list_filestocat.append('READ_output_ordered_firstline')


for a in List_individuals:
	list_filestocat.append("READ_output_ordered_%s.txt" %(a))
	
InFileName="Read_intermediate_output"
InFile = open(InFileName, 'r')
line_number=0
for Line in InFile:
	line_number+=1
	if Line.startswith("PairIndividuals"):
		continue
	Line = Line.strip("\n")
	ElementList = Line.split("\t")
	Pair_individuals= ElementList[0]
	Chromosome = int(ElementList[1])
	WindowIndex = int(ElementList[2])
		
	for a in List_individuals:
		if a == Pair_individuals:
			with open("READ_output_ordered_%s.txt" %(a), "a") as f:
				f.write(Line + "\n")


my_cmd = ['cat'] + list_filestocat
with open('READ_output_ordered', "w") as outfile:
	subprocess.call(my_cmd, stdout=outfile)

InFile.close()

print "Normalization started"

print""

###Run R script
import subprocess
process = subprocess.Popen("%s READscript.R %s %s" %("Rscript",norm_method,norm_value), stdout=subprocess.PIPE,stderr=subprocess.PIPE,shell=True) 
###

out, err = process.communicate()

print out
print err

print "Estimating degree of relationships"

###Predict relationships
InFileName= "meansP0_AncientDNA_normalized"
InFile = open(InFileName, 'r')
OutFileName="READ_results"
OutFile=open(OutFileName, 'w')

OutFile.write("PairIndividuals\tRelationship\tZ_upper\tZ_lower\n")

for Line in InFile:
	if Line.startswith('Pair'):
		continue
	else:
		Line = Line.strip("\n")
		ElementList = Line.split(" ")
		PairIndividuals=ElementList[0]
		P0=float(ElementList[1])
		err=float(ElementList[2])
		if (P0 >= 0.90625):
			Relationship="Unrelated"
			Zup='NA'
			Zdown=(0.90625-P0)/err
		elif (P0 >= 0.8125):
			Relationship="Second Degree"
			Zup=(0.90625-P0)/err
			Zdown=(0.8125-P0)/err
		elif (P0 >= 0.625):
			Relationship="First Degree"
			Zup=(0.8125-P0)/err
			Zdown=(0.625-P0)/err
		else:
			Relationship="IdenticalTwins/SameIndividual"
			Zup=(0.625-P0)/err
			Zdown='NA'
		
		OutString="%s\t%s\t%s\t%s" % (PairIndividuals,Relationship,Zup,Zdown)
		OutFile.write(OutString+ '\n')

InFile.close()
OutFile.close()

print ""
###

for file in list_filestocat:
	os.remove(file)
#os.remove("Read_intermediate_output")
#os.remove("READ_output_ordered")

print "READ analysis finished. Please check READ_results for results!"	
